# Supplementary material for: A New Mechanism in THRA Resistance: The First Disease-Associated Variant Leading to an Increased Inhibitory Function of THRA2
Source: Int J Mol Sci. 2021 May 19;22(10):5338. doi: 10.3390/ijms22105338 (PMC8159125; doi:10.3390/ijms22105338)
Supplement: Supplementary file 1 [file ijms-22-05338-s001.zip]

Archive with 1 entries (1 files):
- ijms-1156618-supplementary.pdf
